# Supplementary material for: Structure and electromechanical coupling of a voltage-gated Na+/H+ exchanger
Source: Nature. 2023 Oct 25;623(7985):193–201. doi: 10.1038/s41586-023-06518-2 (PMC10620092; doi:10.1038/s41586-023-06518-2)
Supplement: Supplementary file 7 — Source Data Fig. 1 [file 41586_2023_6518_MOESM7_ESM.xlsx]

## Sheet: Fig. 1e
	NaCl conc. (mM)	Empty									SLC9C1 WT									SLC9C1 D238A									rat Glut 5						rat Glut 5
		sensor 1	sensor 1	sensor 1 av.	sensor 2	sensor 2	sensor 2 av.	sensor 3	sensor 3	sensor 3 av	sensor 1	sensor 1	sensor 1 av.	sensor 2	sensor 2	sensor 2 av.	sensor 3	sensor 3	sensor 3 av.	sensor 1	sensor 1	sensor 1 av.	sensor 2	sensor 2	sensor 2 av.	sensor 3	sensor 3	sensor 3 av.	sensor 1	sensor 1	sensor 1 av.	sensor 2	sensor 2	sensor 2 av.	sensor 1	sensor 1	sensor 1 av.	sensor 2	sensor 2	sensor 2 av.
	5	49.1	74.896	62	55.304	74.896	62	66.528	101.472	84	230.72	329.28	280	215.888	308.112	262	214.24	305.76	260	64.152	97.848	81	59.4	90.6	75	32.472	49.528	41	24	23	23.5	4	4	4	0.1	4	2.05	2	3	2.5
	10	107.13	148.864	128	93.744	130.256	128	129.735	180.265	155	388.864	507.136	448	386.26	503.74	445	423.584	552.416	488	99.603	138.397	119	105.462	146.538	126	79.515	110.485	95	56	59	57.5	8	12	10	41	48	44.5	24	25	24.5
	20	208.89	201.105	205	211.952	204.048	205	246.598	237.402	242	967.518	918.482	943	930.582	883.418	907	922.374	875.626	899	204.819	197.181	201	220.18	215.82	218	105.256	130.744	118	129	123	126	108	122	115	142	149	145.5	66	78	72
	40	316.29	389.712	353	322.56	397.44	353	344.064	423.936	384	1352.33	1863.67	1608	1354.01	1865.99	1610	1147.12	1580.88	1364	306	374	340	300.96	383.04	342	175.96	248.04	212	224	238	231	257	288	272.5	302	323	312.5	172	184	178
	80	592.82	479.184	536	601.664	486.336	536	569.59	460.41	515	2527.49	2214.51	2371	2622.36	2297.64	2460	2281.24	1998.76	2140	601.588	594.412	598	599.576	592.424	596	405.418	400.582	403	415	425	420	507	543	525	574	604	589	364	360	362
	100	381.37	748.625	565	390.825	767.175	565	365.85	718.15	542	2012.31	3127.69	2570	2058.51	3199.49	2629	1701.46	2644.54	2173	590.625	759.375	675	589.75	758.25	674	381.5	490.5	436	688	702	695	629	612	620.5	945	912	928.5	432	439	435.5
