# Supplementary material for: Structure and electromechanical coupling of a voltage-gated Na+/H+ exchanger
Source: Nature. 2023 Oct 25;623(7985):193–201. doi: 10.1038/s41586-023-06518-2 (PMC10620092; doi:10.1038/s41586-023-06518-2)
Supplement: Supplementary file 8 — Source Data Extended Data Fig. 5 [file 41586_2023_6518_MOESM8_ESM.xlsx]

## Sheet: Extended Data Fig. 5c  
4℃ + DDM + 9C						4℃ + 9C + DOPA						45℃ + 9C + DDM						45℃ + 9C + DOPA						45℃ + 9C + DOPC						45℃ + 9C + DOPE				45℃ + 9C + DOPS
#1	#2	#3	#4	#5	av.	#1	#2	#3	#4	#5	av.	#1	#2	#3	#4	#5	av.	#1	#2	#3	#4	#5	av.	#1	#2	#3	#4	#5	av.	#1	#2	#3	av.	#1	#2	#3	av.
88.3646	84.0309	76.6113	85.3666	88.4402	84.5627	120.835	117.581	144.129	144	174	140.109	58.9793	53.7916	44.8138	69.8489	73.0123	60.0892	113.229	99.0808	87.6899	101.478	98.5222	100	77.6427	67.9552	59.3618	66.8395	65.9189	67.5436	57.7733	50.0538	43.9323	50.5864	70.4651	61.8138	55.8859	62.7216
